# Supplementary material for: Effect of steaming on the quality characteristics of jujube fruit: A study of physicochemical properties, antioxidant activity and processing suitability across multiple cultivars
Source: Food Chem X. 2025 Oct 1;31:103108. doi: 10.1016/j.fochx.2025.103108 (PMC12538462; doi:10.1016/j.fochx.2025.103108)
Supplement: Supplementary file 1 — Supplementary materials [file mmc1.xls]

## Sheet: Table S1
Table S1 52 Experimental Germplasm Materials
Germplasm	Abbr.	Germplasm	Abbr.
Qingxuyuanzao	QXYZ	Pozao	PZ
Xingtai0605	XT0605	Daguazao	DGZ
Lengbaiyu	LBY	Hupingzao	HPZ
Jixinzaoyouxi	JXZYX	Ziyuanzao	ZYZ
Huanghuadongzao	HHDZ	Nanjingdamuzao	NJDMZ
Fushuai	FS	Wuhefeng	WHF
Mangguozao	MGZ	Wudeng	WD
Zanhuangdazao	ZHDZ	Xinxing	XX
Yangnaizao	YNZ	Kongfusucuizao	KFSCZ
Wuhe76	WH76	Xi13youzhu	X13YZ
Mosaizizao	MSZZ	Shandonglizao	SDLZ
Liuyuexian	LYX	Zanbao	ZB
Pingguozao	PGZ	Yuanhong	YH
Cangxiandasuanzao	CXDSZ	Dalilongzao	DLLZ
Jiaxianmuzao	JXMZ	Yuanlingxiaozao	YLXZ
Jingzao60	JZ60	Chengtuozao	CTZ
Tailihong	TLH	Jinsixiaozao	JSXZ
Huizao	HZ	Chahuzao	CHZ
Hulu2hao	HL2H	Hebeilongxuzao	HBLXZ
Dunhuangdazao	DHDZ	Chuanling	CL
Shengxianbaipu	SXBP	Xiangzao	XZ
Zunyitianzao	ZYTZ	Chongxiandazao	CXDZ
Zaoshutangzao	ZSTZ	Gansuxiaokou	GSXK
Shidizao	SDZ	Henanlongzao	HNLZ
Yueguang	YG	Malingcui	MLC
Xingguang	XG	Fengmiguan	FMG

## Sheet: Table S2
Table S2 Sensory Evaluation Form
Variety:
Sensory Indicators	Score Range (1-3)	Score Range (4-7)	Score Range (8-10)	Score
Texture	Dry surface	Moderate	Fluffy and tasty
Peelability	More difficult	Moderate	Easier
Viscosity	Jujube fruit dispersed	Jujube fruit more sticky	Jujube fruit gelatinous
Sweetness	Low sweetness	Moderate sweetness	High sweetness
Aroma	Mild jujube flavor	Moderate jujube flavor	Strong jujube flavor
Fibrousness	Obvious fiber	Moderate fiber	Smooth without fiber
Overall taste	Very poor taste	Fair taste	Very tasty

## Sheet: Table S3
Table S3 Nutritional Composition of 52 Varieties of Jujube Fruit Before and After Steaming
variety	VC (g kg-1)		Titratable acids (%)		Flavonoids (g kg-1)		Polyphenol (g kg-1)		Soluble protein (g kg-1)		Total triterpene (g kg-1)
	Fresh	Steamed	Fresh	Steamed	Fresh	Steamed	Fresh	Steamed	Fresh	Steamed	Fresh	Steamed
QXYZ	5.04±0.11ijklmn	3.26±0.14opq	0.51±0.02hij	0.48±0.02ijklm	7.82±0.36mno	6.01±0.22jklmn	6.91±0.09e	2.20±0.07wx	1.87±0.14lmno	0.86±0.01hijkl	16.40±1.27ijk	18.60±1.19cd
XT0605	4.07±0.07stu	2.80±0.07rst	0.32±0.02mnopq	0.37±0.03qrs	6.55±0.27pqr	1.69±0.14w	2.32±0.09w	1.44±0.08y	1.45±0.08rst	0.35±0.02wxy	15.37±0.84jklmn	17.39±0.97d
LBY	3.96±0.08stu	2.55±0.09st	0.22±0.02rs	0.26±0.02t	7.00±0.51opq	5.96±0.55jklmn	3.80±0.13stu	2.16±0.17wx	1.54±0.03qrs	0.66±0.02no	19.45±1.16efg	8.90±0.51nop
JXZYX	3.00±0.04w	2.00±0.14uv	0.28±0.02pqr	0.41±0.02mnopqr	11.44±0.28fgh	5.13±0.20mnopq	1.41±0.03y	0.89±0.28z	1.03±0.06u	0.53±0.03rst	20.76±1.02ef	8.19±0.34opq
HHDZ	4.10±0.14rstu	2.49±0.09t	0.26±0.02qrs	0.56±0.04gh	8.00±0.26lmno	5.28±0.10lmnopq	5.67±0.05jk	3.01±0.04stu	1.03±0.06pqr	0.26±0.01z	21.21±1.13e	5.55±0.68s
FS	4.06±0.12stu	3.32±0.10opq	0.37±0.03mnop	0.46±0.02klmno	8.65±0.04ijklm	6.10±0.41jklmn	6.65±0.38f	5.61±0.05b	1.77±0.03nop	0.63±0.03opq	7.14±0.39v	9.19±0.74no
MGZ	5.66±0.12defgh	3.88±0.07ghijk	0.49±0.02hijk	0.56±0.02gh	7.89±0.71mno	4.47±0.08qrs	8.55±0.01a	3.69±0.04no	2.32±0.10cdef	0.39±0.03vwx	15.75±0.75ijklm	14.37±1.20efghi
ZHDZ	4.95±0.03klmn	3.87±0.07ghijkl	0.40±0.03lmn	0.45±0.02klmnop	9.17±0.24ijk	5.28±0.17lmnopq	6.15±0.09h	4.85±0.03de	1.99±0.07jklm	0.42±0.03uvw	16.63±2.06ab	13.75±0.43ghij
YNZ	4.30±0.10opqrst	3.12±0.10pqr	0.37±0.03mnop	0.18±0.02u	8.09±0.07klmno	4.38±0.14qrs	1.80±0.08x	0.97±0.02z	1.77±0.01nop	0.65±0.03nop	21.64±1.23e	20.01±0.83c
WH76	5.12±0.09hijklmn	3.91±0.14ghij	0.76±0.07ab	0.35±0.02rs	8.59±0.37ijklm	5.69±0.37klmno	7.74±0.09c	3.75±0.07mno	1.84±0.04mno	0.28±0.01yz	29.23±1.68a	11.93±0.33jkl
MSZZ	5.98±0.08cde	4.56±0.11cd	0.38±0.02mno	0.46±0.02klmno	8.43±0.18jklm	6.37±0.14ijkl	6.94±0.11e	2.52±0.03v	1.82±0.02mno	0.68±0.04mno	24.37±1.09d	6.61±0.59qrs
LYX	4.61±0.07nopqr	3.27±0.12opq	0.31±0.02nopq	0.25±0.02t	12.52±0.48def	7.91±0.31efg	6.90±0.09e	1.44±0.12y	2.10±0.12ghijk	0.61±0.02opq	13.50±0.85mnopq	7.61±0.23opqr
PGZ	3.83±0.19stuv	2.98±0.07qr	0.37±0.03mnop	0.41±0.02mnopqr	9.60±0.37i	9.11±0.27bcd	5.96±0.06hi	5.05±0.06cd	2.14±0.07st	0.46±0.03tuv	27.35±0.86abc	13.12±0.55hijk
CXDSZ	3.94±0.07stu	3.56±0.15jklmno	0.55±0.05ghij	0.64±0.03f	9.08±0.41ijkl	7.91±0.20efg	6.43±0.11fg	2.81±0.09u	2.28±0.06st	0.90±0.03fghij	19.56±1.08efg	12.61±0.60ijkl
JXMZ	4.96±0.10jklmn	3.33±0.55opq	0.76±0.07ab	0.83±0.02d	10.76±0.16h	7.32±0.04fghi	7.17±0.13d	1.39±0.05y	1.90±0.04lmn	0.75±0.04klm	13.15±0.66nopq	3.41±0.12t
JZ60	4.14±0.02qstu	3.30±0.14opq	0.31±0.02nopq	0.36±0.02qrs	18.06±0.47a	8.84±0.65bcde	3.23±0.05v	3.38±0.17pqr	2.06±0.08ijkl	0.91±0.04fghi	17.68±1.17ghi	6.31±0.23rs
TLH	4.68±0.04mnopq	3.59±0.07jklmno	0.37±0.03mnop	0.45±0.02klmnop	11.03±0.26gh	7.93±0.40efg	6.61±0.06f	4.59±0.05fg	1.47±0.08rst	0.62±0.02opq	11.93±0.58pqrs	11.29±0.58lm
HZ	4.35±0.15opqrs	3.61±0.11jklmno	0.26±0.02qrs	0.35±0.02rs	9.45±0.38ij	6.10±0.24jklmn	4.63±0.07o	3.63±0.07nop	2.30±0.04cdefg	0.51±0.03rst	25.38±1.52cd	6.51±0.35qrs
HL2H	2.97±0.17w	1.62±0.15w	0.18±0.02s	0.26±0.02t	8.36±0.41jklmn	5.10±0.18nopq	3.27±0.04v	1.96±0.05x	2.20±0.04efghi	0.28±0.01yz	9.06±0.52uv	4.05±0.15t
DHDZ	5.20±0.10ghijklm	3.44±0.15nop	0.32±0.02mnopq	0.42±0.04lmnopq	8.00±0.41lmno	7.46±0.37fgh	7.67±0.09c	4.19±0.17hijk	2.29±0.04cdefgh	0.42±0.01uvw	11.90±0.79pqrs	20.06±1.37c
SXBP	5.84±0.18def	4.22±0.12defg	0.29±0.02opqr	0.38±0.02pqr	14.49±0.17c	11.01±0.24a	7.58±0.17c	6.09±0.10a	2.22±0.10efghi	0.43±0.01uvw	10.37±0.19stu	7.42±0.35pqr
ZYTZ	5.77±0.13def	4.01±0.04ghi	0.32±0.02mnopq	0.56±0.04gh	11.93±0.54efg	7.03±0.32ghij	7.59±0.06c	6.02±0.50a	2.46±0.14bc	0.87±0.02hijkl	21.39±0.31e	19.98±1.43c
ZSTZ	6.54±0.13b	3.85±0.08ghijklm	0.29±0.02opqr	0.39±0.02opqr	7.21±0.36nop	6.19±0.27jklmn	8.26±0.17b	3.97±0.05klm	2.58±0.15b	0.56±0.01qrs	26.73±1.23bc	24.70±1.71a
SDZ	6.37±0.15bc	4.12±0.05efghi	0.34±0.03mnopq	0.49±0.02ijkl	11.57±0.14efgh	9.65±0.76b	7.68±0.08c	3.22±0.08rs	2.39±0.09bcde	0.48±0.01stu	18.93±1.09fgh	21.71±0.77b
YG	4.18±0.14pqrstu	2.86±0.08rs	0.41±0.02klm	0.54±0.03ghij	15.92±1.03b	6.94±0.38ghij	5.75±0.10ij	1.48±0.07y	2.39±0.09bcde	0.66±0.01no	14.79±0.83jklmno	15.28±0.59efg
XG	5.14±0.17ghijklmn	3.55±0.11jklmno	0.32±0.02mnopq	0.45±0.02klmnop	14.92±0.50c	8.54±0.58cde	3.65±0.06tu	1.97±0.14x	2.33±0.04cdef	0.57±0.01pqr	7.25±0.52v	15.87±0.49e
PZ	5.19±0.10ghijklm	3.54±0.01jklmno	0.48±0.02ijkl	0.64±0.03f	12.59±0.34de	9.31±0.12bc	8.41±0.06ab	2.39±0.10vw	1.85±0.08mno	0.33±0.00xyz	13.73±0.60lmnopq	12.92±0.61hijkl
DGZ	3.75±0.28tuv	1.53±0.02w	0.19±0.02s	0.25±0.02t	5.79±0.25rst	8.13±0.13def	4.87±0.02mn	3.38±0.02qr	2.54±0.21b	1.03±0.01bcde	16.15±0.47ijkl	13.20±0.22hijk
HPZ	3.73±0.04uv	1.75±0.04uvw	0.50±0.03hij	0.48±0.02ijklm	4.50±0.45uvw	5.67±0.28klmnop	4.55±0.34op	4.10±0.01ijkl	1.54±0.10qrst	0.91±0.02fghi	15.81±0.17ijklm	14.53±0.27efgh
ZYZ	4.81±0.14lmno	4.05±0.21fghi	0.78±0.02ab	0.70±0.00ef	12.07±0.66efg	5.59±0.24klmnop	6.40±0.04g	5.75±0.03b	1.45±0.05rst	0.96±0.06defg	17.86±0.35ghi	17.97±0.45d
NJDMZ	4.37±0.21opqrs	3.76±0.09ijklmn	0.75±0.05abc	0.92±0.02bc	13.18±1.24d	6.69±0.32hijk	7.26±0.21d	4.36±0.05gh	1.82±0.17mno	1.35±0.02a	13.08±0.27nopq	14.08±0.28fghi
WHF	4.75±0.24mno	4.46±0.07cde	0.57±0.00ghi	0.51±0.02ghijk	3.21±0.10xy	2.23±0.06uvw	5.02±0.01m	2.35±0.00vw	1.35±0.02st	0.65±0.03nop	10.08±0.05stu	15.62±0.57ef
WD	4.29±0.21opqrst	4.06±0.05fghi	0.67±0.06cde	0.66±0.02ef	3.29±0.14xy	2.99±1.73stuv	4.25±0.06q	2.54±0.03v	1.09±0.08u	0.76±0.01klm	12.72±0.25opqr	13.83±0.26ghi
XX	4.71±0.27mnop	3.48±0.26lmnop	0.49±0.04hijk	0.50±0.03ghijk	3.62±0.15vwxy	1.53±0.05w	6.50±0.01fg	4.32±0.02hi	1.70±0.03opq	0.83±0.04ijklm	17.89±0.33ghi	17.54±0.41d
KFSCZ	4.96±0.16jklmn	3.11±0.13pqr	0.32±0.04mnopq	0.35±0.02rs	4.72±0.27tuv	3.24±0.12stu	3.60±0.02u	3.68±0.01nop	2.16±0.16fghij	0.83±0.01ijklm	11.61±0.35qrst	12.70±0.23ijkl
X13YZ	3.36±0.07vw	2.08±0.12u	0.36±0.02mnop	0.47±0.00jklmn	3.26±0.14xy	2.55±0.12stuvw	3.95±0.02s	3.44±0.03pqr	1.35±0.11st	0.95±0.03yz	16.03±0.33ijkl	15.11±0.23efg
SDLZ	4.83±0.11lmno	3.75±0.05ijklmn	0.66±0.02def	0.71±0.02e	3.23±0.08xy	1.87±0.04w	3.99±0.01rs	2.43±0.00v	1.34±0.08t	0.27±0.02yz	15.12±0.22jklmn	13.16±0.33hijk
ZB	6.37±0.08bc	4.42±0.25cdef	0.40±0.00lmn	0.51±0.02ghijk	4.26±0.22uvwx	2.50±0.08uvw	4.55±0.10op	4.28±0.05hi	2.14±0.04fghijk	0.82±0.00ijklm	12.17±0.05pqrs	17.47±0.45d
YH	7.47±0.65a	4.09±0.14efghi	0.71±0.02bcd	0.86±0.04cd	4.62±0.18uvw	8.60±0.46bcde	4.94±0.01mn	2.46±0.02v	2.43±0.04bcd	0.88±0.03ghijk	10.34±0.14stu	11.97±0.25jkl
DLLZ	5.44±0.11fghijk	4.47±0.02cde	0.73±0.02abcd	0.69±0.02ef	2.59±0.21y	3.62±0.12rst	3.83±0.00st	2.96±0.01tu	2.06±0.02ijkl	0.71±0.05lmn	12.16±0.21pqrs	8.78±0.05nop
YLXZ	5.49±0.21fghijk	3.45±0.10mnop	0.51±0.05hij	0.57±0.00g	4.32±0.16uvwx	6.10±0.36jklmn	4.93±0.05mn	4.93±0.10d	2.94±0.17a	1.00±0.04bcdef	13.20±0.22nopq	12.62±0.14ijkl
CTZ	5.32±0.24fghijkl	1.68±0.10vw	0.35±0.02mnopq	0.30±0.03st	3.47±0.35wxy	1.96±0.03vw	4.18±0.03qr	3.51±0.02opq	2.92±0.17a	0.87±0.02hijkl	14.00±0.14lmnop	9.34±0.08no
JSXZ	5.55±0.12efghi	4.18±0.13efg	0.47±0.03jkl	0.57±0.00g	5.24±0.24stu	3.13±0.12stu	4.35±0.02pq	3.87±0.03lmn	2.27±0.05cdefgh	0.78±0.04jkl	10.48±0.18rstu	11.53±0.19klm
CHZ	5.91±0.12cde	4.24±0.10defg	0.54±0.00ghij	0.69±0.02ef	5.25±0.23stu	3.75±0.18rs	4.77±0.01no	4.41±0.04gh	2.10±0.14hijk	1.05±0.05bcd	13.53±0.18mnopq	10.06±0.05mn
HBLXZ	6.12±0.15bcd	5.41±0.11a	0.56±0.02ghij	0.50±0.00hijk	6.26±0.23opqrs	6.25±0.13ijklm	5.48±0.03k	5.25±0.03c	2.56±0.09b	1.12±0.03b	17.06±0.39hij	9.11±0.08nop
CL	5.69±0.17defg	4.65±0.17bc	0.58±0.02fgh	0.48±0.02ijklm	7.84±0.35mno	4.57±0.20pqr	5.84±0.03ij	4.66±0.21ef	2.25±0.08defghi	1.06±0.05bc	11.47±0.14qrst	9.23±0.07no
XZ	5.51±0.18fghij	4.05±0.17fghi	0.29±0.02opqr	0.38±0.02pqr	4.55±0.21uvw	3.17±0.07stu	4.34±0.03pq	3.70±0.18no	2.78±0.04a	1.10±0.03b	9.50±0.14tu	10.06±0.10mn
CXDZ	3.68±0.12uv	3.49±0.24klmnop	0.38±0.02mno	0.40±0.03nopqr	7.75±0.47mno	4.39±0.14qrs	4.99±0.05m	4.02±0.05jkl	2.14±0.03fghijk	0.82±0.05jkl	14.25±0.43klmnop	9.36±0.07no
GSXK	5.36±0.28fghijkl	3.53±0.07jklmno	0.50±0.00hij	0.64±0.03f	4.68±0.16tuv	4.69±0.24opqr	5.45±0.01kl	4.27±0.28hij	2.10±0.18hijk	0.93±0.01fgh	10.16±0.10stu	12.64±0.18ijkl
HNLZ	7.87±0.28a	4.93±0.12b	0.80±0.03a	0.94±0.03b	3.82±0.12vwx	4.61±0.20pqr	5.24±0.01l	3.26±0.04rs	1.95±0.09klmn	1.01±0.05bcdef	16.39±0.18ijk	15.75±0.31ef
MLC	6.20±0.15bcd	3.77±0.17hijklmn	0.61±0.02efg	0.55±0.02ghi	6.06±0.33qrs	3.62±0.12rst	5.24±0.08l	4.57±0.03fg	1.47±0.02rst	0.98±0.03cde	10.45±0.47rstu	10.25±0.19mn
FMG	4.70±0.36mnop	4.17±0.31efgh	0.71±0.02bcd	1.08±0.02a	5.39±0.22stu	2.98±0.16stuv	4.29±0.08q	3.07±0.01st	1.49±0.02rst	0.80±0.04jkl	15.39±0.32jklmn	9.19±0.11no

## Sheet: Table S4
Table S4 Sugar Content of 52 Varieties of Jujube Fruit Before and After Steaming
variety	Fructose (g kg-1)		Glucose (g kg-1)		Sucrose (g kg-1)
	Fresh	Steamed	Fresh	Steamed	Fresh	Steamed
QXYZ	47.98±1.20lmnop	81.76±2.90gh	48.82±1.32opqrst	102.62±2.80def	232.27±7.42hij	287.40±0.09pq
XT0605	44.75±0.74opqrs	99.98±4.44de	50.04±0.16nopqrst	321.01±1.56d	178.72±10.22opq	454.53±3.59fgh
LBY	52.04±0.98ijkl	59.72±0.41lmno	59.29±2.32ghijkl	68.66±1.37opqr	175.56±1.50pq	276.83±6.58qr
JXZYX	63.13±1.16cd	75.80±1.93hi	72.03±0.38c	103.29±3.23de	257.90±5.83g	443.92±14.55ghi
HHDZ	56.38±1.66fgh	61.27±0.92lmn	57.21±1.95hijklmn	62.05±1.72qrstu	212.51±4.67kl	439.32±21.08ghi
FS	65.13±0.70c	75.75±1.39jkl	50.72±0.40nopqrst	70.05±4.21nopqr	188.14±3.25nop	350.70±11.15lmn
MGZ	54.60±2.58ghij	88.36±2.81fg	52.69±2.03lmnopqrs	96.21±2.87defghi	235.63±18.66h	288.67±3.00pq
ZHDZ	35.19±1.43yz	42.74±1.23rs	39.64±1.91vwxy	50.26±2.36uvwx	136.79±2.42tuv	155.63±15.01x
YNZ	44.57±2.44opqrs	86.20±1.83g	51.09±3.97mnopqrst	103.35±1.41de	192.10±12.05no	466.91±5.86efg
WH76	37.45±0.19wxyz	82.97±7.01gh	44.25±2.96stuvwxy	129.43±3.82c	171.93±2.64q	452.72±1.98fgh
MSZZ	46.18±1.37nopq	69.55±3.02lmno	56.92±1.03ijklmno	79.50±1.74klmnop	239.44±3.05h	305.34±11.75opq
LYX	59.83±0.42def	69.44±1.75lmno	66.42±2.49cdefg	69.04±1.65opqr	233.57±3.52hi	431.71±8.41ghi
PGZ	35.53±0.57yz	100.41±1.03de	44.36±0.42stuvwxy	104.00±8.03de	279.54±6.19ef	503.05±12.54d
CXDSZ	43.90±1.23pqrstu	87.66±2.38fg	50.24±1.76nopqrst	100.34±4.10defg	313.31±5.48bc	378.57±8.46kl
JXMZ	38.89±0.29vwxyz	152.57±1.46b	46.80±1.03qrstu	205.64±1.48b	165.33±5.06qr	217.66±4.55tuv
JZ60	50.87±2.36jklm	59.71±2.16lmno	63.40±3.61defghi	73.96±0.70lmnopq	134.90±5.35tuv	316.65±6.50nop
TLH	60.95±0.16cde	81.42±2.95gh	51.17±0.67mnopqrst	99.32±4.68defgh	139.02±2.29tu	218.53±13.79tuv
HZ	44.31±1.44opqrst	82.78±1.48gh	52.83±2.21lmnopqrs	87.07±4.24hijk	220.28±3.28ijk	451.41±20.15fgh
HL2H	74.95±1.99b	94.38±1.37ef	81.22±1.03b	126.38±6.11c	108.15±2.99x	268.75±17.28qrt
DHDZ	41.17±1.08rstuvw	51.98±3.17s	45.18±1.88stuvwx	53.04±1.36tuvwx	155.17±13.42rs	184.35±3.74vwx
SXBP	51.71±3.11jkl	103.34±0.82d	64.90±1.20cdefgh	86.34±1.52ijkl	144.88±2.95st	194.69±4.30uvw
ZYTZ	43.61±2.00pqrstu	72.43±0.48ij	51.21±1.73mnopqrst	84.36±0.98ijklm	287.75±4.65de	330.04±9.51mno
ZSTZ	72.37±4.85b	87.12±3.20g	67.19±0.68cdef	90.53±4.36fghijk	286.85±10.91de	482.49±13.47def
SDZ	63.70±0.99cd	167.02±3.04a	70.72±3.02cd	128.60±1.97c	110.61±2.67wx	368.99±14.68l
YG	48.54±0.91klmno	71.44±4.51ijk	55.21±3.82jklmnop	80.07±8.13klmnop	218.38±16.70jk	418.06±7.92hij
XG	40.67±0.81stuvwx	83.70±1.00g	48.05±0.80pqrst	93.50±5.43efghij	206.47±2.74klm	332.32±11.90mno
PZ	53.56±1.16ghij	120.17±4.04c	60.23±1.25fghijk	128.49±5.82c	124.51±2.85vw	275.44±4.77qr
DGZ	38.42±0.98wxyz	43.08±0.92rs	47.48±0.90pqrstu	54.98±3.72stuvw	101.72±1.01y	192.90±6.20uvw
HPZ	38.88±1.02vwxyz	40.15±0.95s	42.89±4.38rsyuvw	46.80±1.02wxy	166.86±3.26qr	268.93±8.08qrt
ZYZ	60.68±0.57de	61.85±3.95lmn	68.57±4.32cde	74.00±1.83lmnopq	125.79±1.76uv	413.16±27.12hijk
NJDMZ	85.66±0.46a	167.93±9.59a	108.53±2.16a	231.24±21.29a	48.77±0.75z	167.95±13.28wx
WHF	44.39±0.82opqrst	56.57±3.07mnop	42.93±3.93tuvwxy	52.13±0.72tuvwx	300.00±6.64cd	414.77±6.64hijk
WD	45.26±0.40opqr	63.53±2.39lm	53.35±0.57klmnopqr	81.99±1.75jklmn	282.44±4.99e	603.72±3.79b
XX	56.16±3.30fghi	58.94±0.52lmno	61.52±3.43efghij	64.78±1.66qrst	447.59±6.53a	680.73±7.07a
KFSCZ	50.26±0.50jklmn	59.91±3.81lmno	58.01±1.64hijklm	67.20±3.96pqrs	216.04±1.88k	432.17±32.90ghi
X13YZ	40.37±1.25stuvwx	54.02±1.32nop	46.38±2.62qrstuv	60.42±1.72rstuv	330.93±3.15b	447.66±21.97fghi
SDLZ	43.53±0.91pqrstu	54.64±0.31nop	54.46±1.63klmnopq	67.22±1.79pqrs	141.86±0.77st	164.26±1.04wx
ZB	38.76±0.09vwxyz	52.23±0.47opq	38.17±0.21xy	54.70±1.42stuvw	138.89±0.62tu	246.74±5.28rst
YH	38.92±0.11vwxyz	63.13±1.35lm	38.57±0.82wxy	72.76±3.36mnopqr	92.07±3.02y	238.14±2.30st
DLLZ	51.87±1.37jkl	73.36±0.18i	55.09±2.14jklmnop	89.14±1.78ghijk	123.00±4.96vw	160.43±1.06wx
YLXZ	30.59±0.54z	38.74±1.07s	28.47±0.42z	34.96±0.26y	254.19±2.32g	512.10±11.52cd
CTZ	39.73±0.26uvwxy	49.72±0.16pqr	40.76±2.48uvwxy	45.65±1.19wxy	238.59±4.92h	384.41±3.27jkl
JSXZ	36.21±0.91xyz	41.07±2.96s	34.83±1.52y	48.28±2.39vwx	332.99±2.78b	410.75±29.78ijk
CHZ	40.05±1.71tuvwxy	40.65±0.62s	39.48±2.29vwxy	46.92±0.75wxy	278.14±5.37ef	363.90±7.46lm
HBLXZ	38.91±0.98vwxyz	40.80±0.17s	37.84±0.73xy	41.60±1.32xy	238.80±9.12h	247.67±9.01rst
CL	47.41±0.96mnopq	49.99±0.23pqr	45.04±1.40pqrst	49.80±2.06uvwx	297.67±11.20cd	326.12±4.59no
XZ	57.40±0.42efg	65.22±2.48jkl	75.12±4.67b	79.75±2.42klmnop	273.02±6.33ef	283.93±11.75pqr
CXDZ	43.21±0.34qrstuv	45.25±0.82qrs	49.21±1.54opqrst	53.32±3.78tuvwx	193.38±2.56mn	197.19±6.17uvw
GSXK	62.18±2.27cd	64.28±0.39klm	70.51±0.13cd	80.41±1.22klmno	198.95±5.38lmn	229.79±7.61tu
HNLZ	50.11±3.28jklmn	60.21±0.63lmn	56.48±3.21ijklmno	62.41±0.33qrstu	322.07±4.11bc	539.65±8.68c
MLC	37.20±0.43wxyz	39.63±1.35s	38.47±1.64wxy	45.20±0.41wxy	266.61±13.33fg	488.49±23.94de
FMG	52.78±0.27hijk	64.35±0.88klm	63.86±5.36defgh	75.79±2.93qrst	264.28±5.28fg	306.32±16.76opq

## Sheet: Table S5
Table S5 Antioxidant Activity of 52 Varieties of Jujube Fruit Before and After Steaming
variety	ABTS free radical (%)		Hydroxyl radical (%)
	Fresh	Steamed	Fresh	Steamed
QXYZ	64.54±1.08bcd	32.89±2.35lmnopq	81.00±1.69bcdefghij	74.57±2.68abcde
XT0605	69.80±5.90ab	40.38±2.69efghij	75.08±2.82jklm	66.99±1.56cdefghijk
LBY	68.12±3.49ab	31.66±0.70nopqr	75.03±2.28jklm	70.78±2.58abcdefghi
JXZYX	69.46±5.33ab	26.51±1.78rstu	78.59±6.83cdefghijkl	72.95±4.09abcdefg
HHDZ	43.51±1.18pqrs	30.65±2.13opqrs	83.36±5.98abcdef	71.98±5.80abcdefgh
FS	40.04±1.03rs	29.64±2.38pqrs	76.33±3.18hijklm	72.63±5.95abcdefgh
MGZ	42.84±1.08pqrs	27.74±2.52qrstu	76.88±1.97fghijkl	71.84±5.29abcdefgh
ZHDZ	40.16±1.66rs	36.69±2.23ijklmno	67.87±1.81n	61.49±3.81jk
YNZ	64.32±4.70bcd	47.87±0.51bc	74.31±2.04jklm	60.89±2.05k
WH76	62.08±0.34bcdefg	32.44±2.38mnopqr	77.85±2.39efghijkl	65.97±2.67defghijk
MSZZ	55.82±4.00defghijk	39.37±1.97ghijkl	80.91±3.34bcdefghij	73.37±5.58abcdef
LYX	54.92±5.16efghijkl	38.81±1.40ghijklm	77.99±1.65defghijkl	73.28±2.60abcdef
PGZ	49.55±3.22jklmnopq	49.33±3.74ab	79.98±1.60cdefghijk	68.10±2.18bcdefghijk
CXDSZ	49.89±3.44jklmnopq	22.26±2.36u	75.08±3.58jklm	70.92±2.65abcdefghi
JXMZ	62.75±4.40bcdef	53.91±0.39a	86.87±6.55ab	78.27±0.85a
JZ60	43.85±3.70opqrs	22.48±1.16tu	81.00±5.19bcdefghij	70.74±5.08abcdefghi
TLH	42.17±2.52qrs	26.51±2.42rstu	75.96±7.07ijklm	52.29±2.57l
HZ	43.29±3.87pqrs	36.80±2.18ijklmno	74.71±1.28jklm	67.73±1.15bcdefghijk
HL2H	38.03±1.03s	25.39±2.43stu	73.19±4.02lmn	64.91±4.58fghijk
DHDZ	61.52±0.39bcdefh	28.41±2.02qrst	77.99±2.60defghijkl	73.88±2.25abcdef
SXBP	43.62±2.10opqrs	28.86±1.16qrst	77.53±2.05fghijkl	66.85±3.39cdefghijk
ZYTZ	57.38±0.89defghij	28.30±1.85qrst	77.02±2.67fghijkl	69.67±0.98abcdefghij
ZSTZ	43.40±3.82pqrs	29.31±0.51pqrs	76.42±2.50ghijklm	70.32±3.30abcdefghi
SDZ	46.31±3.08lmnopqrs	38.48±2.05ghijklm	83.08±6.45abcdefg	74.48±2.37abcde
YG	51.12±3.01jklmnopq	27.74±1.72qrstu	80.35±6.57bcdefghijk	74.43±4.06abcde
XG	39.93±1.46rs	22.15±1.78u	84.33±2.77abcde	63.75±1.73hijk
PZ	45.64±1.74mnopqrs	33.00±2.71lmnopq	82.57±5.85abcdefghi	69.64±1.43abcdefghij
DGZ	45.19±4.25nopqrs	38.26±0.00ghijklm	73.74±2.69klm	64.17±0.90ghijk
HPZ	49.22±3.26jklmnopq	37.36±2.47hijklmn	80.35±2.26bcdefghijk	69.16±2.10bcdefghijk
ZYZ	53.58±3.98ghijklmn	44.41±1.91bcde	77.90±1.39defghijkl	74.62±2.14abcd
NJDMZ	75.84±3.55a	33.78±0.39klmnopq	70.13±1.21mn	67.82±0.72bcdefghijk
WHF	52.68±2.20hijklmno	35.46±2.61jklmnop	79.43±1.33cdefghijkl	72.77±1.65abcdefg
WD	67.56±0.84ab	38.37±1.59ghijklm	78.92±2.04cdefghijkl	69.30±1.72abcdefghijk
XX	63.87±2.02bcde	46.31±2.35bcde	83.17±2.45abcdef	73.65±1.23abcdef
KFSCZ	60.96±0.70bcdefhi	35.46±1.51jklmnop	75.03±2.09jklm	62.74±2.43ijk
X13YZ	75.28±0.19a	42.84±3.29cdefghi	79.06±2.32cdefghijkl	75.82±0.79abc
SDLZ	55.93±1.97defghijk	37.36±1.08hijklmn	77.44±2.01fghijkl	66.07±3.28defghijk
ZB	57.05±0.67defghij	32.89±1.87lmnopq	88.49±0.97a	72.08±1.39abcdefgh
YH	47.76±1.85klmnopqr	33.78±1.55klmnopq	84.93±1.35abc	75.59±2.16abc
DLLZ	40.49±1.66rs	33.00±2.71lmnopq	76.75±1.95fghijkl	65.51±0.49efghijk
YLXZ	56.15±1.08defghijk	45.86±2.36bcdef	82.02±1.83bcdefghi	75.08±2.09abcd
CTZ	66.55±1.03bc	47.76±1.27bcd	76.84±2.55fghijkl	70.83±0.92abcdefghi
JSXZ	53.36±2.91ghijklmn	41.61±2.04defghij	84.47±2.17abcde	74.99±1.73abcd
CHZ	49.11±1.85jklmnopq	38.81±0.77ghijklm	84.51±2.84abcd	70.83±0.66abcdefghi
HBLXZ	54.70±4.36fghijklm	42.95±1.74cdefghi	84.51±2.01abcd	70.55±2.34abcdefghi
CL	68.23±1.18ab	44.30±2.35bcde	82.66±2.05abcdefgh	65.33±2.85fghijk
XZ	54.92±3.31efghijkl	43.29±1.54bcdefh	82.39±2.28abcdefghi	71.15±1.80abcdefghi
CXDZ	46.53±2.54lmnopqrs	36.24±1.21jklmno	74.39±2.70jklm	70.69±1.99abcdefghi
GSXK	54.47±0.97fghijklm	39.93±2.98fghijk	81.83±2.27bcdefghi	70.92±1.87abcdefghi
HNLZ	58.05±0.34cdefghij	45.64±2.04bcdef	77.25±2.37fghijkl	69.58±1.73abcdefghijk
MLC	51.45±4.37jklmnop	33.67±3.31klmnopq	85.02±3.28abc	75.22±2.68abc
FMG	51.90±4.00ijklmnop	30.54±0.67opqrs	80.77±1.98bcdefghij	76.51±2.75ab

## Sheet: Table S6
Table S6 Mean affiliation function values of 52 jujube fruit varieties (Note: All values are normalized membership function scores (range 0–100), dimensionless.)
Variety	L*	a*	b*	Hardness	Springiness	Adhesiveness	Cohesiveness	Gumminess	Chewiness	VC	Titratable acids	Flavonoid	Polyphenol	Soluble protein	Total triterpene	Fructose	Sucrose	Glucose	ABTS free radical	Hydroxyl radical	Texture	Peelability	viscosity	Sweetness	Aroma	Fibrousness	Overall taste	Mean value
QXYZ	31.0405	72.8848	19.4163	39.0225	18.1543	72.0823	47.6618	45.2558	21.2939	44.507	33.3333	47.2366	25.0821	54.5989	71.3866	33.299	25.0944	23.6547	51.4085	85.7651	90.4762	85	88	87.234	69.8113	81.5789	84.8485	53.6714
XT0605	60.8296	91.213	36.999	16.0619	65.3372	52.7122	77.0869	22.9712	24.2218	32.6761	20.9877	1.63565	10.5148	8.32449	65.664	47.405	56.921	100	57.3944	56.5836	66.6667	10	64	36.1702	26.4151	73.6842	60.6061	46.0401
LBY	86.722	59.9185	57.1429	23.4141	38.7028	18.0839	52.5415	24.6158	19.9206	26.1972	8.64198	46.7591	24.3154	37.2154	25.8254	16.2428	23.0801	11.7794	29.9296	71.1744	57.1429	40	88	63.8298	32.0755	26.3158	36.3636	38.7389
JXZYX	39.2273	62.7013	15.1731	15.0162	21.4856	39.7153	43.4789	15.5966	9.71369	12.1127	25.9259	37.9254	0	24.4838	22.4505	28.6848	54.9014	23.8884	13.7324	79.5374	80.9524	50	56	87.234	43.3962	71.0526	66.6667	38.5575
HHDZ	45.7075	75.6269	36.158	15.6293	61.5954	36.2644	0	14.4212	18.1808	24.7887	41.9753	39.5967	40.7448	0	10.0514	17.4415	54.025	9.46973	26.7606	75.8007	61.9048	32.5	60	63.8298	58.4906	55.2632	57.5758	38.289
FS	46.9163	48.0836	56.7686	79.8204	100	65.0942	74.1156	81.8668	100	46.1972	30.8642	48.1916	90.7996	33.7876	27.146	28.6506	37.1485	12.2662	23.5915	78.2918	83.3333	20	44	76.5957	47.1698	73.6842	48.4848	55.6618
MGZ	51.5572	72.9256	48.2569	23.3377	82.4164	90.5855	75.5329	26.9523	33.6497	60.5634	41.9753	31.0017	53.8883	12.2419	51.504	38.4093	25.3351	21.4131	17.6056	75.2669	30.9524	62.5	48	51.0638	49.0566	52.6316	36.3636	46.8514
ZHDZ	44.2522	58.104	36.0402	50.4439	72.3566	57.8358	68.9458	36.1416	43.4949	60.2817	29.6296	39.5967	76.1227	14.8127	48.5693	3.09882	0	5.34762	45.7746	35.4093	64.2857	42.5	0	23.4043	35.8491	63.1579	36.3636	40.4377
YNZ	15.2975	34.7401	13.8778	5.49317	0	100	68.0475	12.2048	0.669184	40.8451	0	30.0467	1.53341	35.6239	77.9897	36.7328	59.2786	23.9078	80.9859	33.0961	90.4762	70	52	27.6596	73.5849	81.5789	63.6364	41.8262
WH76	37.5966	52.3242	38.6013	21.7382	36.5733	21.6798	48.9598	22.8769	8.22412	61.4085	18.5185	43.8941	54.874	2.08112	40.0587	34.2336	56.5772	33.025	32.3944	52.669	92.8571	77.5	36	85.1064	100	42.1053	90.9091	46.0291
MSZZ	66.1721	63.7003	55.1327	85.2671	66.7214	54.1345	68.233	81.7272	70.8895	78.0282	30.8642	51.0566	31.2158	38.8068	15.0404	23.8498	28.5095	15.5692	54.2254	81.1388	42.8571	37.5	40	19.1489	45.283	36.8421	63.6364	49.8352
LYX	59.6919	63.1091	20.0177	10.1905	48.0519	35.7643	51.8925	12.6022	22.4255	44.7887	7.40741	67.2915	10.4053	31.9636	19.7359	23.764	52.5751	11.9133	52.4648	80.7829	66.6667	40	40	44.6809	33.9623	50	45.4545	38.8001
PGZ	52.4058	86.5647	46.5915	71.5565	79.0201	25.2328	43.0129	65.4889	64.7669	37.4648	25.9259	79.9451	79.9562	18.1915	45.6346	47.7382	66.1621	24.1365	85.5634	60.8541	0	15	44	27.6596	49.0566	0	39.3939	47.4564
CXDSZ	35.0036	31.1417	30.2241	21.5692	14.844	7.80731	35.8015	13.1681	5.25029	52.3944	50.6173	67.2915	36.9113	58.5163	43.2135	37.8668	42.4559	22.8562	0.352113	71.7082	80.9524	15	40	53.1915	41.5094	39.4737	42.4242	36.7239
JXMZ	51.2681	91.631	34.2193	25.4101	66.2654	61.9166	81.8632	35.5729	41.1914	46.4789	71.6049	61.084	9.52903	45.1726	0	88.1135	11.8116	59.6677	100	100	66.6667	82.5	84	44.6809	45.283	73.6842	69.697	57.3819
JZ60	44.4466	51.6412	28.113	7.95876	27.3644	21.0231	52.665	10.9956	7.25457	45.6338	19.7531	77.0802	47.7547	59.2508	13.6464	16.2286	30.664	13.6336	1.05634	70.9964	64.2857	45	48	8.51064	0	44.7368	0	31.7664
TLH	100	0	72.4505	0	16.9286	17.8337	50.9729	2.76865	1.78073	52.9577	29.6296	67.5302	71.0843	32.8083	37.0506	33.0372	11.9782	22.5009	13.7324	0	76.1905	57.5	48	36.1702	32.0755	73.6842	54.5455	37.5263
HZ	36.8855	76.7074	39.6316	22.5023	47.6823	20.8146	63.7081	24.7641	22.2215	53.5211	18.5185	48.1916	52.6835	23.3331	14.6001	34.0879	56.3284	18.217	46.1268	59.4306	69.0476	57.5	48	59.5745	58.4906	71.0526	69.697	44.9377
HL2H	41.7018	44.3731	34.6314	14.3893	20.4433	23.7592	29.867	11.3908	7.65073	2.25352	8.64198	37.6867	20.5915	2.5708	3.00807	43.069	21.5423	31.9608	10.2113	48.5765	100	35	64	80.8511	56.6038	89.4737	66.6667	35.219
DHDZ	51.8843	79.0724	50.4479	43.9368	37.0362	28.7077	63.8215	43.5477	30.4418	49.2958	27.1605	62.5165	63.5268	15.18	78.2098	10.2475	5.46833	6.32183	19.7183	83.0961	76.1905	42.5	28	14.8936	39.6226	55.2632	42.4242	42.5382
SXBP	40.8391	98.1957	39.4382	61.335	61.6769	54.3596	69.6646	57.2339	49.0397	69.2958	22.2222	100	100	15.4248	18.8555	50.0027	7.43836	17.961	21.1268	56.0498	64.2857	75	96	31.9149	39.6226	92.1053	54.5455	54.2087
ZYTZ	44.6409	61.7737	25.8968	82.7463	48.7062	53.4141	48.3323	59.7006	43.6277	63.9437	41.9753	57.9803	98.6857	55.4558	77.843	26.0807	33.2136	17.2686	19.3662	66.9039	33.3333	40	36	12.766	26.4151	34.2105	24.2424	45.7231
ZSTZ	30.4148	75.0765	44.1524	21.5246	28.9445	28.804	39.5804	15.391	12.5226	59.7183	23.4568	49.1466	59.1457	27.7891	100	37.4468	62.2469	19.4256	22.5352	69.395	64.2857	70	72	48.9362	33.9623	65.7895	60.6061	46.011
SDZ	68.0303	63.0785	100	13.2439	18.4842	25.3838	36.3122	8.8635	4.69928	66.7606	34.5679	85.6751	44.6878	20.5664	85.9868	99.3001	40.6316	32.7355	51.4085	85.4093	28.5714	35	68	0	18.8679	42.1053	15.1515	44.2045
YG	33.297	60.6626	50.41	4.52135	24.1928	27.7946	57.8653	10.5921	9.29409	34.3662	39.5062	57.0253	11.2815	37.093	55.7594	25.3104	49.9758	15.7709	17.6056	85.2313	57.1429	37.5	52	42.5532	28.3019	63.1579	30.303	37.7227
XG	23.8635	29.7961	68.1063	27.4775	32.9949	35.8239	32.4038	18.8587	13.6314	52.1127	29.6296	73.9764	20.701	28.646	58.5473	34.8035	33.6476	20.4645	0	44.1281	57.1429	30	32	8.51064	43.3962	47.3684	27.2727	34.2705
PZ	45.3899	64.4343	30.0349	100	74.5257	23.1326	86.1027	95.7385	86.8114	51.784	50.6173	82.1337	28.6966	6.83506	44.7018	63.0321	22.8153	32.6955	34.1549	66.7853	80.9524	50	68	80.8511	73.5849	92.1053	84.8485	60.0283
DGZ	26.5798	30.4077	46.3602	35.051	65.831	57.2919	52.8452	33.3874	33.7378	0	7.40741	69.6338	47.9125	70.1298	46.0121	3.35681	7.09755	6.99828	50.7042	45.7295	47.619	42.5	88	6.38298	33.9623	60.5263	21.2121	38.3954
HPZ	43.1477	37.5331	52.4244	41.8636	55.917	32.3519	60.6287	34.061	29.3764	5.6338	33.3333	43.6275	61.7067	59.3569	52.2483	1.08652	21.5765	4.13933	47.8873	64.9466	30.9524	25	60	27.6596	45.283	78.9474	24.2424	39.8123
ZYZ	24.1195	33.1804	0	5.52334	38.2816	28.9143	74.7586	18.6925	16.1579	64.7887	58.0247	42.7768	93.4724	64.0904	68.3892	17.89	49.0439	13.6472	70.0704	85.9431	14.2857	25	24	21.2766	37.7358	52.6316	9.09091	38.955
NJDMZ	20.2512	40.6218	32.5161	47.2184	64.1586	39.8874	83.3116	49.127	44.3414	57.4648	81.4815	54.4432	66.7544	100	50.1207	100	2.34625	68.6181	36.6197	59.7865	90.4762	67.5	92	31.9149	66.0377	84.2105	72.7273	59.405
WHF	42.2612	49.001	40.7671	38.4946	36.3135	23.4004	100	47.0924	31.2921	75.493	37.037	7.41303	28.0698	35.526	57.3841	13.804	49.3498	6.0035	41.9014	78.8256	66.6667	52.5	48	55.3191	67.9245	71.0526	51.5152	46.3855
WD	42.3987	70.8461	90.0332	0.614869	16.6344	30.8385	42.3081	0	2.79868	65.0704	53.0864	15.4337	31.5945	45.9724	48.9468	19.1856	85.3332	16.4427	51.0563	65.4804	95.2381	90	96	76.5957	79.2453	94.7368	87.8788	52.3618
XX	19.3411	17.9715	59.3801	39.3358	26.5159	0	69.0446	55.8127	31.9503	50.1408	35.8025	0	65.8841	52.5014	66.4083	15.6378	100	10.4248	76.0563	82.2064	69.0476	30	48	48.9362	58.4906	78.9474	63.6364	47.0916
KFSCZ	30.4338	84.4139	37.8569	16.3612	40.8983	15.0844	32.2869	17.7209	16.5226	40.5634	18.5185	17.9857	53.5694	52.175	43.6643	16.3864	52.6634	11.2703	41.9014	40.2135	45.2381	27.5	64	34.0426	41.5094	44.7368	21.2121	35.5085
X13YZ	58.6632	92.1713	50.7423	33.6022	16.3436	20.1691	17.0796	18.2424	8.83403	14.0845	32.0988	10.6942	49.0439	62.7846	54.9629	11.8301	55.613	8.89893	65.1408	90.5694	83.3333	82.5	88	95.7447	84.9057	76.3158	93.9394	50.9744
SDLZ	58.5494	79.7248	53.8963	12.3212	56.9483	29.5026	51.7335	9.63732	13.6972	57.1831	59.2593	3.52423	29.4623	1.4119	45.792	12.3102	1.64212	11.2763	47.8873	53.0249	83.3333	72.5	64	57.4468	69.8113	92.1053	72.7273	44.4707
ZB	71.4435	37.5637	57.1933	42.3891	93.4169	27.7906	70.2415	48.8672	64.3928	74.3662	37.037	10.2081	65.1443	51.5221	66.0415	10.4426	17.3504	6.90139	33.8028	76.1566	57.1429	27.5	12	25.5319	50.9434	52.6316	42.4242	45.5721
YH	39.2036	100	55.7803	28.7247	63.1342	23.4473	91.3885	29.6348	30.5434	65.9155	75.3086	74.6164	30.0715	57.235	40.2161	18.8822	15.7125	13.2126	36.6197	89.6797	59.5238	0	64	44.6809	64.1509	76.3158	45.4545	49.3871
DLLZ	36.2456	51.8145	25.9935	65.775	55.7874	40.9521	51.1509	69.6909	56.2518	75.7746	56.7901	21.996	39.6883	41.7286	25.2491	26.796	0.912638	18.9411	34.1549	50.8897	38.0952	7.5	40	8.51064	43.3962	34.2105	6.06061	37.9391
YLXZ	46.2527	10.8359	0.454182	35.4987	43.9068	8.0577	72.9519	46.5185	19.6522	49.5775	43.2099	48.2454	77.7201	67.6814	43.2975	0	67.8845	0	74.6479	87.7224	66.6667	55	40	53.1915	64.1509	73.6842	51.5152	46.2342
CTZ	38.4546	90.3772	36.978	12.0936	28.9546	16.1921	54.8906	12.57	9.19251	3.94366	13.5802	4.49643	50.2623	55.7659	27.8903	8.50016	43.5676	3.73792	80.6338	71.3523	88.0952	82.5	92	80.8511	77.3585	84.2105	87.8788	46.5307
JSXZ	65.5084	62.263	46.7177	25.1793	20.7924	8.29422	32.8907	17.089	9.63974	68.169	43.2099	16.892	57.3117	47.9311	38.1618	1.80364	48.585	4.65682	61.2676	87.3665	45.2381	42.5	52	87.234	84.9057	97.3684	69.697	46.0249
CHZ	48.7699	55.0765	42.9328	3.14019	11.5508	8.76992	41.637	2.01988	0	69.8592	56.7901	23.4543	67.6247	72.2517	31.2652	1.47872	39.6624	4.17895	52.4648	71.3523	88.0952	80	100	70.2128	83.0189	100	69.697	47.9742
HBLXZ	45.9635	48.8991	36.2168	56.1157	19.4612	24.6278	58.1505	51.3819	25.5123	100	35.8025	49.8253	83.8556	78.291	26.7898	1.59567	17.527	2.31974	65.493	70.2847	38.0952	67.5	60	36.1702	45.283	94.7368	54.5455	47.9424
CL	34.6338	60.4995	21.8807	35.4196	37.2167	19.7815	58.4794	27.9449	21.6785	80.2817	33.3333	32.0826	72.4983	73.0678	27.3767	8.70958	32.4672	5.18631	69.7183	50.1779	59.5238	62.5	68	27.6596	52.8302	42.1053	39.3939	42.7573
XZ	35.9232	70.6014	49.0138	89.9205	52.0414	40.0027	94.959	100	83.1735	64.7887	22.2222	17.2566	54.0916	76.822	31.2652	20.4983	24.4329	15.6569	66.5493	72.5979	69.0476	45	56	70.2128	71.6981	78.9474	63.6364	56.9022
CXDZ	33.2401	48.4098	20.1859	28.693	22.0708	31.2627	25.6412	14.5085	8.28406	50.4225	24.6914	30.1382	60.1837	51.1956	27.9637	5.03682	7.91373	6.41686	44.3662	70.8185	76.1905	45	40	36.1702	58.4906	84.2105	75.7576	38.0468
GSXK	39.8199	59.4088	64.8682	51.9661	39.5327	42.8274	47.5983	53.407	38.2997	51.5493	50.6173	33.2979	64.8832	60.9891	43.3709	19.7692	14.1227	15.8869	55.9859	71.7082	47.619	50	56	36.1702	58.4906	52.6316	42.4242	46.7868
HNLZ	39.8009	60.8461	33.9165	29.5494	26.2325	23.8682	80.6219	32.7799	17.1342	87.6056	83.9506	32.4472	45.4322	68.3343	57.971	16.6194	73.1311	9.59577	73.9437	66.548	52.381	45	36	44.6809	69.8113	65.7895	48.4848	48.9806
MLC	34.7523	45.3823	38.7064	26.3297	21.5757	29.6928	33.2118	20.3181	10.5972	57.7465	40.7407	21.996	70.6707	65.5595	32.1456	0.691379	63.3897	3.57919	36.2676	88.2562	80.9524	67.5	88	51.0638	56.6038	57.8947	57.5758	44.4889
FMG	0	2.2528	38.2901	45.3175	19.099	6.80812	31.009	25.0613	11.8923	67.8873	100	15.3122	41.777	49.7266	27.1566	19.8216	28.6965	14.2739	26.4085	93.2384	90.4762	100	80	100	79.2453	76.3158	100	47.7802
